# Supplementary material for: A Review on the Molecular Mechanisms of Action of Natural Products in Preventing Bone Diseases
Source: Int J Mol Sci. 2022 Jul 30;23(15):8468. doi: 10.3390/ijms23158468 (PMC9368769; doi:10.3390/ijms23158468)
Supplement: Supplementary file 1 [file ijms-23-08468-s001.zip]

Archive with 1 entries (1 files):
- ijms-1831531-supplementary.pdf
